# Supplementary material for: Clinical Implications of Upregulated RSAD2 Gene Expression in Hepatocellular Carcinoma
Source: Diseases. 2025 Dec 8;13(12):395. doi: 10.3390/diseases13120395 (PMC12731563; doi:10.3390/diseases13120395)
Supplement: Supplementary file 1 [file diseases-13-00395-s001.zip]

Archive with 1 entries (1 files):
- diseases-3966006-supplementary.pdf
